# Supplementary material for: Adsorption of Ferritin at Nanofaceted Al2O3 Surfaces
Source: Int J Mol Sci. 2023 Aug 15;24(16):12808. doi: 10.3390/ijms241612808 (PMC10454126; doi:10.3390/ijms241612808)
Supplement: Supplementary file 1 [file ijms-24-12808-s001.zip]

Archive with 1 entries (1 files):
- ijms-2507835-supplementary.pdf
